# Supplementary material for: Spending Time in Nature Serves as a Protective Factor against Problematic Alcohol Use: A Structural Equation Modeling Approach
Source: Int J Environ Res Public Health. 2022 Oct 16;19(20):13356. doi: 10.3390/ijerph192013356 (PMC9603149; doi:10.3390/ijerph192013356)
Supplement: Supplementary file 1 [file ijerph-19-13356-s001.zip]

Archive with 1 entries (1 files):
- ijerph-1914973-supplementary.pdf
